# Supplementary material for: Targeting Antisense lncRNA PRKAG2-AS1, as a Therapeutic Target, Suppresses Malignant Behaviors of Hepatocellular Carcinoma Cells
Source: Front Med (Lausanne). 2021 Apr 13;8:649279. doi: 10.3389/fmed.2021.649279 (PMC8076551; doi:10.3389/fmed.2021.649279)
Supplement: Supplementary file 2 [file Table_2.XLSX]

## Sheet: Sheet1
HCCML3
BICD21-WT
	NC mimics		miR-502-3p mimics
	1.045		0.343
	0.957		0.287
	1.121		0.323
BICD21-MuT
	NC mimics		miR-502-3p mimics
	1.113		0.945
	0.973		1.121
	1.065		1.065
PLC5
BICD21-WT
	NC mimics		miR-502-3p mimics
	1.121		1.123
	0.967		0.976
	1.054		1.066
BICD21-MuT
	NC mimics		miR-502-3p mimics
	1.123		1.043
	0.988		1.114
	0.954		0.978
